# Supplementary material for: Features of cytomegalovirus infection and evaluation of cytomegalovirus-specific T cells therapy in children’s patients following allogeneic hematopoietic stem cell transplantation: A retrospective single-center study
Source: Front Cell Infect Microbiol. 2022 Oct 20;12:1027341. doi: 10.3389/fcimb.2022.1027341 (PMC9630835; doi:10.3389/fcimb.2022.1027341)
Supplement: Supplementary file 1 [file Table_1.xlsx]

## Sheet: Sheet1
Supplemental Table1. Characteristics of patients using CMV-CTL.
ID	Age (year)	Gender	Dignosis	CMV serostatus (IgG)	Donor type	Stem cell resource	Conditioning	Prophylaxis of GVHD	Found by day post-transpant (day)	Peak of CMV-DNA (IU/mL)	CMV disease	Recurrence of CMV	Duration of CMV infection (day)	Medication of antivirus	Grade of aGVHD	Grade of cGVHD	Times of CMV-CTL infusion	Resource of CMV-CTL	overall response	Complications	Survival	Caurse of mortality
NF-CMVCTL-001	15	Male	TM	R NA/D-	Matched	PBSC	Bu/Cy/Flu/TT	CsA+MMF+MTX	39	101000	None	No	67	Ganciclovir/cidofovir	II	None	2	third party	Yes	Not found	Alive
NF-CMVCTL-002	4	Female	TM	R+/D-	Matched	PBSC	Bu/Cy/Flu/TT	CsA+MMF+MTX	39	451000	Pneumonia	Yes	112	Ganciclovir/cidofovir	IV	None	4	third party	Yes	Not found	Alive
NF-CMVCTL-003	8	Female	TM with PGF	R+/D+	Matched	PBSC	Cy/Flu/TT	Tacrolimus/MMF	33	2710	None	No	14	Ganciclovir/cidofovir	III	None	2	third party	Yes	Not found	Dead	mucormycosis
NF-CMVCTL-004	9	Female	TM	R+/D-	Matched	PBSC	Bu/Cy/Flu/TT	CsA+MMF	48	21600	Pneumonia	Yes	28	Ganciclovir/cidofovir	III	None	4	third party	Yes	Not found	Alive
NF-CMVCTL-005	3	Female	TM	R+/D+	Matched	PBSC	Bu/Cy/Flu/TT	CsA+MMF+MTX	32	103000	Pneumonia	No	48	Ganciclovir/cidofovir	III	None	2	third party	Yes	Not found	Alive
NF-CMVCTL-006	4	Male	TM	R NA/D-	Matched	PBSC	Bu/Cy/Flu/TT	CsA+MMF+MTX	95	5420	Pneumonia	Yes	27	Ganciclovir/cidofovir	None	Severe	2	third party	Yes	Not found	Dead	BK virus
NF-CMVCTL-007	9	Female	TM	R+/D-	Matched	PBSC	Bu/Cy/Flu/TT	CsA+MMF+MTX	152	79200	None	Yes	128	Ganciclovir/cidofovir	None	Moderate	4	third party	Yes	Not found	Alive
NF-CMVCTL-008	5	Male	SAA	R+/D+	Haplo	CB	Bu/Cy/Flu/TT	Tacrolimus/MMF	53	13100	Pneumonia	No	55	Ganciclovir/cidofovir	None	None	2	donor	Yes	Not found	Alive
NF-CMVCTL-009	2	Male	AML	R+/D+	Haplo	CB	Bu/Cy/Flu	Tacrolimus/MMF	53	3900	Enteritis	Yes	7	Ganciclovir/cidofovir	III	None	2	donor	Yes	Not found	Alive
NF-CMVCTL-010	16	Male	AML	R+/D+	Haplo	CB	Bu/Cy/Flu	Tacrolimus/MMF	62	221000	None	No	67	Ganciclovir/cidofovir	III	None	2	donor	Yes	Not found	Alive
NF-CMVCTL-011	14	Male	SAA	R+/D NA	Matched	PBSC	Bu/Cy/Flu	CsA+MMF	45	47900	None	No	70	Ganciclovir/cidofovir	None	None	2	donor	Yes	Not found	Alive
NF-CMVCTL-012	13	Female	AML	R+/D+	Matched	PBSC	Bu/Cy/Flu/TT	CsA+MMF+MTX	46	8160	Pneumonia	Yes	62	Ganciclovir/cidofovir	None	None	2	third party	Yes	Not found	Alive
NF-CMVCTL-013	8	Male	AML	R+/D NA	Haplo	CB	Bu/Cy/Flu	Tacrolimus/MMF	43	7380	Enteritis	No	28	Ganciclovir/cidofovir	III	None	2	donor	Yes	Not found	Alive
NF-CMVCTL-014	5	Male	TM	R+/D-	Matched	PBSC	Bu/Cy/Flu/TT	Tacrolimus/MMF	38	129000	Pneumonia	No	19	Ganciclovir/cidofovir	II	None	1	third party	No	Not found	Dead	CMV infection with TA-TMA
NF-CMVCTL-015	3	Male	SAA	R+/D-	Matched	PBSC	Bu/Cy/Flu	CsA+MMF+MTX	11	1650	None	No	12	Ganciclovir/cidofovir	None	None	1	donor	Yes	Not found	Alive
NF-CMVCTL-016	12	Female	AML	R+/D NA	Haplo	CB	Bu/Cy/Flu	Tacrolimus/MMF	57	2720	Enteritis	No	33	Ganciclovir	None	None	2	donor	Yes	Not found	Alive
NF-CMVCTL-017	1	Male	PID	R+/D+	Haplo	CB	Bu/Cy/Flu/TT	Tacrolimus/MMF	6	41300	Enteritis	Yes	138	Ganciclovir/cidofovir	III	Severe	9	donor	No	Not found	Dead	CMV pneumonia
NF-CMVCTL-018	6	Female	TM with PGF	R NA/D+	Haplo	PBSC	Cy/Flu/TT	Tacrolimus/MMF	35	14100	Pneumonia	No	35	Ganciclovir/foscarnet	None	None	2	donor	Yes	Not found	Alive
NF-CMVCTL-019	4	Female	SAA	R+/D+	Haplo	CB	Bu/Cy/Flu	Tacrolimus/MMF	55	6290	Pneumonia	Yes	56	Ganciclovir	III	None	2	donor	Yes	Not found	Alive
NF-CMVCTL-020	2	Female	ALL	R+/D+	Haplo	CB	Bu/Cy/Flu/TT	Tacrolimus/MMF	45	8050	Pneumonia	No	23	Ganciclovir/foscarnet	II	None	2	donor	Yes	Not found	Alive
NF-CMVCTL-021	15	Male	ALL	R+/D+	Haplo	CB	Bu/Cy/Flu/TT/TBI	Tacrolimus/MMF	24	1450	None	Yes	7	Ganciclovir	III	None	2	donor	Yes	Not found	Dead	PGF with pneumonia
NF-CMVCTL-022	0.7	Male	PID	R NA/D+	Haplo	CB	Bu/Cy/Flu/TT	Tacrolimus/MMF	70	4190	Pneumonia	Yes	14	Ganciclovir	IV	None	1	donor	No	Not found	Dead	CMV pneumonia
NF-CMVCTL-023	8	Male	TM	R+/D+	Haplo	PBSC	Bu/Cy/Flu/TT	Tacrolimus/MMF	34	2710	None	No	11	Ganciclovir/foscarnet	II	None	1	donor	Yes	Not found	Alive
NF-CMVCTL-024	8	Male	SAA	R+/D NA	Matched	PBSC	Bu/Cy/Flu/TT	CsA+MMF	128	2910	Pneumonia	Yes	16	Ganciclovir/cidofovir	None	Moderate	1	donor	Yes	Not found	Alive
NF-CMVCTL-025	10	Male	SAA	R+/D NA	Matched	PBSC	Bu/Cy/Flu/TT	CsA+MMF	28	863	None	No	8	Ganciclovir	None	None	2	donor	Yes	Not found	Alive
NF-CMVCTL-026	14	Male	SAA	R+/D NA	Matched	PBSC	Bu/Cy/Flu	CsA+MMF	462	992	None	No	7	Ganciclovir	None	Severe	2	donor	Yes	Not found	Alive
NF-CMVCTL-027	9	Male	ALL	R+/D+	Haplo	CB	Bu/Cy/Flu/TT	Tacrolimus/MMF	35	652	Pneumonia	No	11	Ganciclovir	III	None	1	donor	Yes	Not found	Alive
NF-CMVCTL-028	6	Female	TM	R+/D+	Haplo	CB	Bu/Cy/Flu/TT	Tacrolimus/MMF	47	2380	Pneumonia	No	14	Ganciclovir/cidofovir	III	None	4	donor	Yes	Not found	Alive
NF-CMVCTL-029	6	Male	HLH	R-/D+	Matched	PBSC	Bu/Cy/Flu/TT	CsA+MMF	24	2070	None	No	10	Ganciclovir/foscarnet	None	None	2	third party	Yes	Not found	Alive
NOTE: aGVHD, acute graft-versus-host disease; ALL, acute lymphoblast leukemia; AML, acute myeloid leukemia; Bu, busulfan; CB, cord blood; cGVHD, chronic graft-versus-host disease; CMV, cytomegalovirus; CsA, cyclosporine A; Cy, cyclophosphamide; D, donor; Flu, fludarabine; Haplo, haploidentical; HLH, hemophagocytic lymphohistiocytosis; MMF, mycophenolate mofetil; NA, not available; MTX, methotrexa…
